# Supplementary material for: Correction: Preclinical antivenom-efficacy testing reveals potentially disturbing deficiencies of snakebite treatment capability in East Africa
Source: PLoS Negl Trop Dis. 2020 Aug 31;14(8):e0008698. doi: 10.1371/journal.pntd.0008698 (PMC7458313; doi:10.1371/journal.pntd.0008698)
Supplement: S1 Table — (XLSX) [file pntd.0008698.s001.xlsx]

## Sheet: RAW antiven. EPT (Fig3)
		RAW ELISA EPT DATA TO GENERATE FIGURE 3. The IgG reactivity (titre) of six commercial antivenoms against six sub-Saharan Africa venoms determined by titration ELISA. All antivenoms were adjusted to 5 mg/ml in PBS prior to being diluted 1 in 100 and then serially diluted 1 in 5 and applied to venoms. A) Bitis arietans, B) Echis ocellatus (Kenya), C) Naja haja (Uganda), D) Naja nigricollis (Tanzani…
			Antivenom dilution
	A.		1/100	1/500	1/2500	1/12500	1/162500	1/312000	1/1562500	1/7812500	1/39062500	control (no primary)
		SAIMR Polyvalent 1	2.5226	2.3997	1.8029	0.6363	0.188	0.0812	0.0539	0.0577	0.0542	0.0582
		SAIMR Polyvalent 2	2.5254	2.4664	1.6959	0.5142	0.1407	0.069	0.0559	0.0555	0.0503	0.0553
		SAIMR Polyvalent 3	2.5175	2.437	1.6644	0.5321	0.1418	0.0729	0.0586	0.0576	0.0489	0.0544
		SAIMR Echis 1	2.3679	1.7781	0.4109	0.1216	0.0648	0.0502	0.049	0.053	0.0562	0.0552
		SAIMR Echis 2	2.4016	1.8325	0.6793	0.1771	0.0808	0.0518	0.0564	0.0547	0.055	0.0532
		SAIMR Echis 3	2.4429	1.7318	0.4658	0.1398	0.0714	0.0589	0.0503	0.0549	0.0557	0.0507
		Sanofi 1	2.4838	1.7965	0.692	0.1691	0.0795	0.0524	0.056	0.0561	0.0552	0.0502
		Sanofi 2	2.5037	1.8945	0.7136	0.1869	0.0751	0.0677	0.0563	0.052	0.055	0.0502
		Sanofi 3	2.4996	1.853	0.7296	0.1932	0.0717	0.0599	0.0502	0.0555	0.0557	0.0533
		VINS 1	2.6333	2.1251	0.8948	0.2198	0.0831	0.0637	0.0523	0.0542	0.0542	0.0559
		VINS 2	2.6451	2.1741	0.9035	0.2203	0.0849	0.0614	0.0571	0.0557	0.0641	0.0554
		VINS 3	2.6406	2.1814	0.7626	0.206	0.0822	0.0523	0.0572	0.0562	0.0554	0.0558
		INOSAN 1	0.5838	2.2135	1.235	0.3408	0.0935	0.0621	0.0574	0.0563	0.0559	0.0516
		INOSAN 2	2.389	2.2333	1.3262	0.36	0.1006	0.0626	0.0581	0.056	0.0612	0.0558
		INOSAN 3	2.4572	2.1991	1.3139	0.3527	0.1004	0.0669	0.0546	0.0558	0.0562	0.0527
		PS&V 1	2.4156	2.2009	1.4	0.3793	0.1077	0.0672	0.0605	0.0548	0.0555	0.054
		PS&V 2	2.4452	2.1442	1.3015	0.3442	0.0894	0.0699	0.0629	0.0588	0.0545	0.0501
		PS&V 3	2.4678	2.1986	1.41	0.3976	0.1072	0.0691	0.0601	0.0545	0.0553	0.0548
		naïve IgG 1	0.0777	0.051	0.0512	0.051	0.0491	0.0561	0.0484	0.0544	0.05	0.0482
		naïve IgG 2	0.0688	0.0486	0.0551	0.0499	0.0551	0.0483	0.056	0.0529	0.0559	0.0462
		naïve IgG 3	0.064	0.0562	0.0561	0.0499	0.0533	0.0555	0.0549	0.0549	0.0545	0.046
			Antivenom dilution
	B.		1/100	1/500	1/2500	1/12500	1/162500	1/312000	1/1562500	1/7812500	1/39062500	control (no primary)
		SAIMR Polyvalent 1	2.3582	1.8452	0.7845	0.2053	0.0816	0.0603	0.0473	0.0504	0.0581	0.0547
		SAIMR Polyvalent 2	2.3492	1.8348	0.7878	0.2063	0.0782	0.0527	0.057	0.0562	0.0554	0.0578
		SAIMR Polyvalent 3	2.3731	1.8877	0.8355	0.2184	0.0861	0.0564	0.0469	0.0563	0.056	0.0525
		SAIMR Echis 1	2.5113	2.4308	1.8016	0.6288	0.165	0.0724	0.0558	0.0555	0.056	0.0534
		SAIMR Echis 2	2.5048	2.4894	1.8006	0.5754	0.1602	0.0735	0.0491	0.0567	0.054	0.0568
		SAIMR Echis 3	2.4939	2.4939	1.8222	0.6177	0.1676	0.0775	0.059	0.0592	0.0586	0.0511
		Sanofi 1	2.5775	1.1518	0.9095	0.1751	0.0899	0.0546	0.0508	0.0538	0.0552	0.0544
		Sanofi 2	2.5796	1.6104	0.342	0.0305	0.0923	0.0439	0.0459	0.0489	0.0523	0.0504
		Sanofi 3	2.5482	1.8318	0.3007	0.039	0.0883	0.0525	0.056	0.0514	0.0518	0.0538
		VINS 1	2.6037	1.9327	0.6353	0.1842	0.1089	0.0559	0.053	0.0541	0.055	0.0569
		VINS 2	2.5915	2.2422	0.584	0.2225	0.0954	0.0581	0.0528	0.055	0.0516	0.0539
		VINS 3	2.5853	2.2321	1.1217	0.2923	0.0989	0.0518	0.0576	0.0483	0.0533	0.0585
		INOSAN 1	2.8354	2.6169	1.8455	0.5946	0.1521	0.0697	0.0565	0.0536	0.0498	0.0514
		INOSAN 2	2.8518	2.67	1.9193	0.6365	0.1591	0.0733	0.0569	0.0557	0.0502	0.0543
		INOSAN 3	2.8512	2.6849	1.9503	0.6481	0.1651	0.0736	0.0582	0.0553	0.0494	0.0711
		PS&V 1	2.7169	2.4984	1.5649	0.4478	0.123	0.064	0.0579	0.0558	0.0563	0.0571
		PS&V 2	2.7137	2.5433	1.6114	0.4525	0.1199	0.0605	0.0487	0.0529	0.0552	0.056
		PS&V 3	2.7243	2.5482	1.6183	0.4467	0.1175	0.0657	0.0556	0.0559	0.0572	0.0562
		naïve IgG 1	0.0688	0.0585	0.0594	0.0679	0.0564	0.0582	0.0606	0.0533	0.0633	0.0475
		naïve IgG 2	0.0702	0.058	0.0571	0.0553	0.0563	0.0561	0.0575	0.0515	0.0539	0.0544
		naïve IgG 3	0.0708	0.058	0.0561	0.058	0.0545	0.0558	0.0537	0.0514	0.0474	0.0495
			Antivenom dilution
	C.		1/100	1/500	1/2500	1/12500	1/162500	1/312000	1/1562500	1/7812500	1/39062500	control (no primary)
		SAIMR Polyvalent 1	2.0273	1.8139	1.0761	0.3543	0.1018	0.0624	0.0567	0.0531	0.0599	0.0566
		SAIMR Polyvalent 2	2.1562	2.0206	1.137	0.3309	0.0854	0.0679	0.0539	0.0533	0.0584	0.0552
		SAIMR Polyvalent 3	1.9583	1.8254	1.1303	0.3454	0.1026	0.064	0.0591	0.0538	0.0529	0.0553
		SAIMR Echis 1	1.1443	0.4074	0.1259	0.0593	0.0604	0.0552	0.0552	0.0491	0.0589	0.0558
		SAIMR Echis 2	1.1711	0.424	0.1252	0.0606	0.0475	0.0534	0.0529	0.056	0.0598	0.0564
		SAIMR Echis 3	1.157	0.4223	0.1313	0.0721	0.0555	0.0483	0.0514	0.0575	0.0593	0.0542
		Sanofi 1	2.7498	2.3546	0.9663	0.2187	0.0804	0.0625	0.0529	0.0624	0.0528	0.0506
		Sanofi 2	2.7012	2.3667	1.0825	0.2507	0.0731	0.052	0.0564	0.0565	0.0481	0.0528
		Sanofi 3	2.6221	2.4142	1.1736	0.3169	0.1122	0.0631	0.0518	0.0562	0.054	0.0586
		VINS 1	2.7479	2.4229	1.197	0.3224	0.1021	0.0682	0.0559	0.0542	0.0563	0.0559
		VINS 2	2.8205	2.4449	1.3002	0.3485	0.1143	0.0687	0.0589	0.0585	0.061	0.0604
		VINS 3	2.8197	2.4502	1.344	0.3905	0.1146	0.0656	0.0634	0.0589	0.0602	0.06
		INOSAN 1	2.798	2.2158	0.8119	0.3067	0.2659	0.1713	0.2049	0.0578	0.06	0.0507
		INOSAN 2	2.7611	2.1579	0.9396	0.2115	0.1462	0.1129	0.2044	0.055	0.0492	0.054
		INOSAN 3	2.7725	2.0813	0.8013	0.2039	0.0788	0.0597	0.0656	0.0639	0.1665	0.0667
		PS&V 1	2.6777	2.4582	1.6353	0.455	0.123	0.0642	0.0653	0.093	0.1546	0.0575
		PS&V 2	2.6479	2.4646	1.8451	0.5134	0.2004	0.1225	0.0497	0.0487	0.0495	0.1012
		PS&V 3	2.6943	2.4282	1.7427	0.595	0.2909	0.0722	0.0526	0.0563	0.0561	0.0561
		naïve IgG 1	0.064	0.059	0.0591	0.0587	0.0583	0.0566	0.0578	0.0559	0.0529	0.057
		naïve IgG 2	0.0635	0.0583	0.0586	0.0573	0.0575	0.0507	0.0483	0.0512	0.0575	0.048
		naïve IgG 3	0.0634	0.0602	0.0594	0.0578	0.0572	0.0513	0.0563	0.0949	0.0569	0.0575
			Antivenom dilution
	D		1/100	1/500	1/2500	1/12500	1/162500	1/312000	1/1562500	1/7812500	1/39062500	control (no primary)
		SAIMR Polyvalent 1	2.556	2.1454	1.029	0.2621	0.0938	0.0546	0.0556	0.0509	0.0581	0.0553
		SAIMR Polyvalent 2	2.5592	2.1043	1.0594	0.2699	0.0948	0.0629	0.0568	0.0689	0.0569	0.0583
		SAIMR Polyvalent 3	2.5596	2.1706	1.0567	0.2817	0.0977	0.0649	0.058	0.0557	0.0565	0.0508
		SAIMR Echis 1	1.371	0.5185	0.1801	0.0796	0.0621	0.0593	0.0564	0.0575	0.0571	0.0553
		SAIMR Echis 2	1.3587	0.5337	0.185	0.0812	0.0617	0.0566	0.0558	0.0571	0.0551	0.0516
		SAIMR Echis 3	1.3093	0.5171	0.1897	0.0779	0.0605	0.0571	0.0567	0.0563	0.0476	0.0668
		Sanofi 1	2.5769	2.2743	0.0744	0.2347	0.0888	0.0618	0.0533	0.056	0.0568	0.0557
		Sanofi 2	2.5323	2.203	0.1924	0.2599	0.0933	0.0633	0.0555	0.0571	0.0529	0.0501
		Sanofi 3	2.1417	2.1306	0.7428	0.2592	0.0939	0.0635	0.0586	0.0599	0.0572	0.0518
		VINS 1	2.2251	2.2401	0.927	0.2679	0.0967	0.0655	0.0582	0.0572	0.1113	0.0559
		VINS 2	2.1025	2.2179	1.0548	0.2793	0.0945	0.0627	0.059	0.0567	0.0606	0.0606
		VINS 3	2.4943	2.1945	1.0465	0.2737	0.0942	0.0681	0.0608	0.0536	0.0602	0.0593
		INOSAN 1	2.8699	2.3731	1.0376	0.2515	0.1008	0.0639	0.0575	0.0544	0.0684	0.0625
		INOSAN 2	2.8943	2.4346	1.0736	0.2583	0.0873	0.0625	0.0519	0.0512	0.0569	0.0599
		INOSAN 3	2.8751	2.4231	1.0892	0.2653	0.0869	0.0579	0.0507	0.0583	0.0569	0.0518
		PS&V 1	2.81	2.6443	1.835	0.5123	0.1355	0.0695	0.0621	0.0567	0.0557	0.0565
		PS&V 2	2.8308	2.6698	1.8392	0.5349	0.1373	0.0712	0.0593	0.0563	0.0534	0.058
		PS&V 3	2.8355	2.6839	1.822	0.52	0.14	0.0734	0.061	0.0597	0.0515	0.0525
		VINCA 1	2.9588	2.3958	1.0345	0.2807	0.094	0.0599	0.0638	0.06	0.0633	0.0653
		VINCA 2	2.9544	2.4397	1.0557	0.2723	0.1053	0.0596	0.0612	0.0572	0.0657	0.0615
		VINCA 3	2.949	2.4623	1.0921	0.3017	0.1019	0.0675	0.0745	0.0572	0.0688	0.0568
		naïve IgG 1	0.0643	0.0708	0.0626	0.0599	0.0686	0.0756	0.0588	0.0634	0.0676	0.0556
		naïve IgG 2	0.0648	0.0625	0.0614	0.0608	0.0692	0.0663	0.0648	0.0656	0.0618	0.0623
		naïve IgG 3	0.0588	0.0642	0.1188	0.0603	0.0616	0.0606	0.0667	0.0645	0.0729	0.0548
			Antivenom dilution
	E		1/100	1/500	1/2500	1/12500	1/162500	1/312000	1/1562500	1/7812500	1/39062500	control (no primary)
		SAIMR Polyvalent 1	2.341	2.0886	1.1813	0.3504	0.1099	0.0659	0.0586	0.0578	0.0606	0.0579
		SAIMR Polyvalent 2	2.3152	2.1029	1.2024	0.3616	0.1142	0.0662	0.0578	0.0584	0.0572	0.0567
		SAIMR Polyvalent 3	2.343	2.0824	1.2026	0.3259	0.1051	0.0646	0.057	0.0628	0.0569	0.0581
		SAIMR Echis 1	1.3591	0.5076	0.1507	0.0735	0.0604	0.0607	0.0569	0.0647	0.0488	0.0544
		SAIMR Echis 2	1.3627	0.5102	0.1561	0.0699	0.0579	0.0566	0.0542	0.0656	0.0554	0.056
		SAIMR Echis 3	1.3507	0.4872	0.1411	0.074	0.0566	0.0558	0.0569	0.0464	0.0483	0.055
		Sanofi 1	2.63	2.3786	1.1045	0.4997	0.3007	0.3096	0.2613	0.2837	0.1626	0.0563
		Sanofi 2	2.7769	2.4758	1.3821	0.4886	0.3127	0.3098	0.1113	0.0505	0.2851	0.2684
		Sanofi 3	2.7353	2.3391	1.3508	0.3411	0.1113	0.0622	0.0559	0.057	0.0559	0.2117
		VINS 1	2.8774	2.2814	1.2473	0.5554	0.2788	0.282	0.0984	0.0722	0.0576	0.096
		VINS 2	2.675	2.3495	1.3324	0.4574	0.3442	0.0856	0.2549	0.0495	0.0499	0.0548
		VINS 3	2.6658	2.5667	1.2335	0.464	0.0951	0.1587	0.2412	0.0738	0.0572	0.0537
		INOSAN 1	2.9381	2.4138	1.0432	0.249	0.0899	0.0632	0.0582	0.0573	0.0576	0.0594
		INOSAN 2	2.919	2.4307	1.0845	0.2584	0.0905	0.0634	0.0593	0.0581	0.0586	0.0594
		INOSAN 3	2.956	2.474	0.9827	0.2413	0.0887	0.064	0.0599	0.0586	0.0596	0.0597
		PS&V 1	2.7134	2.4379	1.6511	0.395	0.115	0.0673	0.061	0.0602	0.0613	0.0601
		PS&V 2	2.8235	2.6659	1.658	0.5032	0.1356	0.0727	0.0602	0.0586	0.0589	0.0592
		PS&V 3	2.7623	2.5536	1.6385	0.4797	0.1299	0.0699	0.0613	0.059	0.0586	0.0563
		VINCA 1	2.3566	1.9325	0.8891	0.2279	0.0856	0.0577	0.0496	0.0546	0.0546	0.0478
		VINCA 2	2.386	1.9556	0.897	0.2393	0.0867	0.0578	0.0564	0.0573	0.0587	0.0526
		VINCA 3	2.053	1.7098	0.8186	0.2126	0.0935	0.0615	0.054	0.0522	0.047	0.048
		naïve IgG 1	0.0599	0.0539	0.0991	0.1671	0.1354	0.0752	0.0885	0.0591	0.0544	0.0549
		naïve IgG 2	0.0562	0.0652	0.0697	0.1586	0.0542	0.0529	0.0458	0.0478	0.049	0.0515
		naïve IgG 3	0.0632	0.0567	0.0567	0.0655	0.057	0.0548	0.0524	0.0468	0.0505	0.0538
			Antivenom dilution
	F.		1/100	1/500	1/2500	1/12500	1/162500	1/312000	1/1562500	1/7812500	1/39062500	control (no primary)
		SAIMR Polyvalent 1	2.0279	1.8978	1.1669	0.2966	0.086	0.0629	0.0557	0.0615	0.0529	0.0586
		SAIMR Polyvalent 2	1.9145	1.846	1.1917	0.3887	0.1257	0.0727	0.0633	0.0538	0.0547	0.0583
		SAIMR Polyvalent 3	2.0032	1.8681	1.0344	0.2922	0.1026	0.0632	0.0591	0.0583	0.055	0.0578
		SAIMR Echis 1	1.0853	0.4672	0.1622	0.0741	0.0589	0.0549	0.0547	0.0538	0.0543	0.055
		SAIMR Echis 2	0.9985	0.4738	0.1524	0.0724	0.0584	0.0531	0.056	0.0547	0.0558	0.0498
		SAIMR Echis 3	1.0008	0.4581	0.1571	0.0744	0.0574	0.057	0.0569	0.0515	0.0558	0.0553
		Sanofi 1	2.1017	1.795	0.9298	0.2375	0.1849	0.0517	0.0654	0.0514	0.0572	0.1241
		Sanofi 2	2.0569	1.8496	0.9909	0.2502	0.0911	0.0515	0.0473	0.0504	0.1138	0.0631
		Sanofi 3	1.7946	1.6486	1.0272	0.3274	0.2132	0.061	0.0914	0.0441	0.0445	0.0689
		VINS 1	2.0313	1.7064	0.7963	0.2161	0.0874	0.1228	0.1555	0.047	0.0469	0.0532
		VINS 2	2.0542	1.7039	0.7912	0.2105	0.0967	0.0589	0.1454	0.0534	0.0527	0.05
		VINS 3	2.1543	1.6864	0.7958	0.2054	0.1314	0.0647	0.0559	0.0479	0.048	0.0486
		INOSAN 1	2.7	2.2584	0.9211	0.2647	0.1333	0.1006	0.0973	0.1001	0.089	0.0947
		INOSAN 2	2.669	2.0814	0.7907	0.2249	0.1179	0.092	0.0907	0.0873	0.0798	0.087
		INOSAN 3	2.5716	2.1337	0.8687	0.2634	0.1249	0.0909	0.0859	0.0874	0.0825	0.0892
		PS&V 1	2.6974	2.4653	1.4226	0.4401	0.1699	0.1011	0.0905	0.088	0.0912	0.0941
		PS&V 2	2.6836	2.4945	1.5046	0.4569	0.1821	0.1003	0.0917	0.09	0.0898	0.0931
		PS&V 3	2.7009	2.5039	1.4628	0.4509	0.1732	0.0953	0.0845	0.0943	0.0898	0.0932
		naïve IgG 1	0.0606	0.0575	0.0555	0.0541	0.0559	0.0569	0.0485	0.0614	0.0546	0.0499
		naïve IgG 2	0.0596	0.057	0.0589	0.054	0.0564	0.0456	0.0548	0.0561	0.0493	0.0567
		naïve IgG 3	0.0619	0.0569	0.0555	0.0492	0.0547	0.0557	0.0561	0.0498	0.0559	0.0556

## Sheet: RAW antiven. avidity (Fig 4)
	RAW AVIDITY ELISA DATA USED TO GENERATE FIGURE 4. 1:1,000 dilutions of 5 mg/ml standardized antivenoms were allowed to bind to venom coated plates before being exposed to NH4SCN at increasing concentrations for 15 minutes. A) = SAIMR polyvalent, B) = SAIMR ECHIS CARINATUS, C) = Sanofi Pasteur, D) = VINS E) = INOSAN, F) = Premium Serums & Vaccines (PS&V) antivenoms. G) = Naive Equine IgG . Values …
				NH4SCN Conc. (M)
		A.		0	1	2	4	6	8
			BitAri.CB 1	1.5886	1.7494	1.5219	1.0059	0.5541	0.2118
			BitAri.CB 2	1.8034	1.844	1.6307	0.9968	0.4497	0.1879
			BitAri.CB 3	1.8459	1.8103	1.7082	1.0187	0.4699	0.1603
			EchP.LKEN 1	1.0903	1.2091	0.9271	0.5435	0.3073	0.1204
			EchP.LKEN 2	1.1788	1.151	0.9776	0.4266	0.1826	0.0892
			EchP.LKEN 3	1.2373	1.0989	0.8281	0.6065	0.3246	0.0823
			NajNigTZA 1	1.2325	1.1475	0.8971	0.572	0.2318	0.1061
			NajNigTZA 2	1.2607	1.1769	0.9473	0.592	0.2325	0.1132
			NajNigTZA 3	1.2856	1.2191	0.9843	0.6046	0.2414	0.119
			NajPalKEN 1	1.3009	1.2682	1.0123	0.6584	0.2975	0.1269
			NajPalKEN 2	1.2988	1.2413	1.0061	0.6456	0.3066	0.1263
			NajPalKEN 3	1.2432	1.2289	0.9566	0.5954	0.2761	0.1252
			NajHajUGA 1	1.6012	1.5383	1.3228	0.8922	0.4048	0.1296
			NajHajUGA 2	1.6048	1.5493	1.3033	0.9148	0.4037	0.1359
			NajHajUGA 3	1.6064	1.5597	1.3191	0.9407	0.4146	0.1316
			DenPolTZA 1	1.5942	1.5266	1.2861	0.9065	0.4233	0.1811
			DenPolTZA 2	1.6056	1.5012	1.3092	0.9036	0.4297	0.1792
			DenPolTZA 3	1.5811	1.4721	1.2207	0.8171	0.4121	0.1726
				NH4SCN Conc. (M)
		B.		0	1	2	4	6	8
			BitAri.CB 1	0.9572	0.7968	0.5657	0.2721	0.093	0.072
			BitAri.CB 2	0.9582	0.8111	0.5839	0.2753	0.1042	0.0877
			BitAri.CB 3	0.9703	0.8543	0.5768	0.2911	0.1141	0.0787
			EchP.LKEN 1	1.7433	1.6781	1.5506	1.234	0.5434	0.2569
			EchP.LKEN 2	1.7407	1.7253	1.5693	1.2495	0.5259	0.2583
			EchP.LKEN 3	1.7517	1.7143	1.5657	1.2341	0.5977	0.2616
			NajNigTZA 1	0.2361	0.1486	0.0993	0.0721	0.0602	0.0515
			NajNigTZA 2	0.2576	0.1623	0.1094	0.0786	0.0672	0.059
			NajNigTZA 3	0.2575	0.164	0.1114	0.0818	0.066	0.0603
			NajPalKEN 1	0.2052	0.1694	0.1142	0.0845	0.0586	0.0538
			NajPalKEN 2	0.2024	0.1669	0.1084	0.0824	0.0688	0.0617
			NajPalKEN 3	0.2039	0.161	0.1156	0.0838	0.0655	0.0517
			NajHajUGA 1	0.2159	0.149	0.1036	0.0703	0.0549	0.0552
			NajHajUGA 2	0.2231	0.1432	0.0907	0.0736	0.0502	0.0479
			NajHajUGA 3	0.3315	0.1821	0.1087	0.0747	0.0636	0.0512
			DenPolTZA 1	0.4256	0.1946	0.127	0.0788	0.2592	0.2356
			DenPolTZA 2	0.3584	0.1826	0.1284	0.0791	0.0552	0.051
			DenPolTZA 3	0.2456	0.318	0.1312	0.0852	0.0587	0.0556
				NH4SCN Conc. (M)
		C.		0	1	2	4	6	8
			BitAri.CB 1	0.9526	0.8118	0.5557	0.2563	0.1093	0.0783
			BitAri.CB 2	0.9568	0.7985	0.5587	0.2431	0.1085	0.0798
			BitAri.CB 3	0.9333	0.8012	0.5798	0.2726	0.1176	0.0779
			EchP.LKEN 1	1.294	1.1967	0.9087	0.5075	0.1868	0.1
			EchP.LKEN 2	1.3108	1.198	0.9286	0.493	0.1758	0.0885
			EchP.LKEN 3	1.3108	1.1713	0.9148	0.4814	0.164	0.094
			NajNigTZA 1	1.4128	1.2783	0.9604	0.5996	0.2556	0.1262
			NajNigTZA 2	1.3369	1.2198	0.9368	0.5794	0.2494	0.1211
			NajNigTZA 3	1.3572	1.2396	0.9404	0.589	0.2527	0.1213
			NajPalKEN 1	1.3937	1.2756	0.9742	0.6095	0.2739	0.1233
			NajPalKEN 2	1.3955	1.2694	0.9663	0.5994	0.2535	0.1187
			NajPalKEN 3	1.3798	1.279	0.9471	0.5223	0.2517	0.1297
			NajHajUGA 1	1.403	1.2848	0.9157	0.4663	0.1748	0.1084
			NajHajUGA 2	1.3628	1.2432	0.8789	0.457	0.1734	0.104
			NajHajUGA 3	1.4365	1.307	0.952	0.4829	0.188	0.1045
			DenPolTZA 1	1.4061	1.3158	0.9617	0.5681	0.2267	0.1245
			DenPolTZA 2	1.3609	1.2802	0.9621	0.5336	0.2237	0.1213
			DenPolTZA 3	1.2954	1.2558	0.9216	0.5176	0.2211	0.119
				NH4SCN Conc. (M)
		D.		0	1	2	4	6	8
			BitAri.CB 1	1.139	1.0698	0.8636	0.4104	0.1716	0.0931
			BitAri.CB 2	1.1166	1.0538	0.8726	0.437	0.1762	0.1034
			BitAri.CB 3	1.0907	1.0341	0.8552	0.4301	0.1805	0.1008
			EchP.LKEN 1	1.2764	1.2186	1.0258	0.6426	0.2722	0.1378
			EchP.LKEN 2	1.2686	1.2226	1.0195	0.6222	0.2646	0.124
			EchP.LKEN 3	1.3005	1.2573	0.9974	0.6334	0.2664	0.1314
			NajNigTZA 1	1.187	1.1666	0.9666	0.6719	0.3023	0.1282
			NajNigTZA 2	1.2126	1.1223	1.0179	0.7021	0.3189	0.1471
			NajNigTZA 3	1.1353	1.1135	1.007	0.6848	0.3067	0.1404
			NajPalKEN 1	1.2045	1.2248	1.0588	0.7564	0.3799	0.1654
			NajPalKEN 2	1.2237	1.2542	1.1042	0.7145	0.3796	0.1682
			NajPalKEN 3	1.2578	1.2574	1.1046	0.7122	0.3692	0.057
			NajHajUGA 1	1.2884	1.194	1.0257	0.5809	0.241	0.0998
			NajHajUGA 2	1.29	1.2038	1.0018	0.5946	0.2531	0.1086
			NajHajUGA 3	1.257	1.1819	0.9678	0.5971	0.2591	0.1147
			DenPolTZA 1	1.0926	1.0251	0.8146	0.5123	0.2172	0.1131
			DenPolTZA 2	1.1271	1.0712	0.8617	0.5127	0.2298	0.1082
			DenPolTZA 3	1.1462	1.0463	0.8693	0.4937	0.2209	0.1101
				NH4SCN Conc. (M)
		E.		0	1	2	4	6	8
			BitAri.CB 1	1.669	1.6355	1.335	0.7237	0.2385	0.1328
			BitAri.CB 2	1.6656	1.6381	1.3246	0.6641	0.2631	0.1407
			BitAri.CB 3	1.6526	1.5945	1.2952	0.6722	0.2632	0.1346
			EchP.LKEN 1	1.8415	1.875	1.6673	1.1195	0.4854	0.2254
			EchP.LKEN 2	1.9076	1.9306	1.6838	1.158	0.4945	0.2237
			EchP.LKEN 3	1.9173	1.868	1.6993	1.1284	0.4898	0.2624
			NajNigTZA 1	1.6157	1.518	1.3036	0.759	0.3146	0.1281
			NajNigTZA 2	1.6146	1.4561	1.3029	0.7815	0.3275	0.1349
			NajNigTZA 3	1.4124	1.2131	1.17	0.7235	0.3127	0.1298
			NajPalKEN 1	1.5646	1.5013	1.2615	0.7994	0.3559	0.14
			NajPalKEN 2	1.5508	1.4988	1.2914	0.8222	0.3578	0.1463
			NajPalKEN 3	1.6478	1.5529	1.3535	0.8193	0.3477	0.1456
			NajHajUGA 1	1.2866	1.1828	0.9009	0.4311	0.1585	0.0867
			NajHajUGA 2	1.0914	1.0095	0.7495	0.4445	0.1772	0.0806
			NajHajUGA 3	1.0657	0.8626	0.5722	0.3346	0.1641	0.0712
			DenPolTZA 1	0.5591	0.5304	0.4549	0.2124	0.1177	0.0729
			DenPolTZA 2	0.5283	0.4392	0.3366	0.2014	0.1062	0.0706
			DenPolTZA 3	0.4516	0.3904	0.3137	0.1794	0.0972	0.0692
				NH4SCN Conc. (M)
		F.		0	1	2	4	6	8
			BitAri.CB 1	0.5522	1.3904	1.0292	0.7293	0.2659	0.1385
			BitAri.CB 2	1.724	1.3814	1.1967	0.7675	0.292	0.1454
			BitAri.CB 3	1.4472	1.5417	1.2775	0.7666	0.309	0.1438
			EchP.LKEN 1	1.6491	1.6302	1.3691	0.8099	0.3585	0.1757
			EchP.LKEN 2	1.6888	1.7022	1.4769	0.9237	0.3434	0.1869
			EchP.LKEN 3	1.6775	1.7018	1.5052	0.8478	0.3301	0.1521
			NajNigTZA 1	1.4826	1.4478	1.3203	0.9908	0.4613	0.2014
			NajNigTZA 2	1.4675	1.4685	1.3252	0.969	0.4614	0.2071
			NajNigTZA 3	1.373	1.4222	1.2993	0.9236	0.4552	0.2117
			NajPalKEN 1	1.4122	1.4373	1.3006	0.9515	0.4726	0.1958
			NajPalKEN 2	1.4516	1.3978	1.3245	0.9168	0.4638	0.1808
			NajPalKEN 3	1.4708	1.4615	1.3487	0.9394	0.4472	0.1713
			NajHajUGA 1	1.5516	1.4981	1.2963	0.7555	0.2789	0.1263
			NajHajUGA 2	1.535	1.4897	1.2617	0.7713	0.3041	0.1245
			NajHajUGA 3	1.4072	1.3861	1.1959	0.7481	0.2917	0.1442
			DenPolTZA 1	1.4164	1.375	1.196	0.7569	0.3348	0.1542
			DenPolTZA 2	1.4354	1.3706	1.1757	0.7244	0.3207	0.1442
			DenPolTZA 3	1.4566	1.3857	1.1973	0.7214	0.3308	0.1511
				NH4SCN Conc. (M)
		G.		0	1	2	4	6	8
			BitAri.CB 1	0.0476	0.0464	0.0441	0.0437	0.0442	0.0477
			BitAri.CB 2	0.0488	0.0492	0.05	0.0538	0.0484	0.0443
			BitAri.CB 3	0.0528	0.0562	0.0576	0.0607	0.0525	0.0457
			EchP.LKEN 1	0.0499	0.0545	0.0539	0.0503	0.0448	0.059
			EchP.LKEN 2	0.0535	0.057	0.0533	0.0584	0.0519	0.0561
			EchP.LKEN 3	0.0516	0.0542	0.0532	0.0486	0.0539	0.0543
			NajNigTZA 1	0.0482	0.0571	0.052	0.0562	0.0583	0.0587
			NajNigTZA 2	0.0469	0.0496	0.0542	0.0545	0.0526	0.0554
			NajNigTZA 3	0.0472	0.0492	0.05	0.0587	0.0544	0.0547
			NajPalKEN 1	0.0502	0.0555	0.053	0.0589	0.0535	0.0573
			NajPalKEN 2	0.0489	0.0533	0.0556	0.054	0.0577	0.0526
			NajPalKEN 3	0.0528	0.0532	0.0558	0.0609	0.0555	0.0541
			NajHajUGA 1	0.0493	0.0457	0.0432	0.0514	0.047	0.052
			NajHajUGA 2	0.0471	0.0549	0.0504	0.0516	0.0593	0.0519
			NajHajUGA 3	0.0529	0.054	0.0499	0.0466	0.0433	0.0498
			DenPolTZA 1	0.058	0.0552	0.0571	0.0512	0.05	0.0528
			DenPolTZA 2	0.0534	0.0583	0.0551	0.0536	0.0478	0.053
			DenPolTZA 3	0.054	0.0557	0.0569	0.0529	0.0446	0.0513
